# Supplementary material for: Comparative Genomics of Herpesviridae Family to Look for Potential Signatures of Human Infecting Strains
Source: Int J Genomics. 2016 May 26;2016:9543274. doi: 10.1155/2016/9543274 (PMC4899598; doi:10.1155/2016/9543274)
Supplement: Supplementary file 1 — Supplementary Figure 1: Partition of the Herpesviridae family pan-genomic matrix into 2 shell, cloud, soft-core, and core compartments. Total gene clusters = 1,785; taxa = 64. Supplementary Table 1: Calculation of cloud, shell, soft core and core genomes. [file 9543274.f1.zip]

Archive with 2 entries (2 files):
- 9543274.f1.pdf
- description.docx
